# Supplementary material for: Late-Stage Glioma Is Associated with Deleterious Alteration of Gut Bacterial Metabolites in Mice
Source: Metabolites. 2022 Mar 25;12(4):290. doi: 10.3390/metabo12040290 (PMC9028041; doi:10.3390/metabo12040290)
Supplement: Supplementary file 1 [file metabolites-12-00290-s001.zip]

Archive with 1 entries (1 files):
- metabolites-1605627-supplementary.pdf
